# Supplementary material for: Adsorption Tuning of Polarity and Magnetism in AgCr2S4 Monolayer
Source: Materials (Basel). 2023 Apr 12;16(8):3058. doi: 10.3390/ma16083058 (PMC10140950; doi:10.3390/ma16083058)
Supplement: Supplementary file 1 [file materials-16-03058-s001.zip]

Archive with 1 entries (1 files):
- materials-2286027-supplementary.pdf
